# Supplementary material for: Pathological Studies on Hantaan Virus-Infected Mice Simulating Severe Hemorrhagic Fever with Renal Syndrome
Source: Viruses. 2022 Oct 13;14(10):2247. doi: 10.3390/v14102247 (PMC9607386; doi:10.3390/v14102247)
Supplement: Supplementary file 1 [file viruses-14-02247-s001.zip]

Archive with 1 entries (1 files):
- viruses-1877575-supplementary.pdf
